# Supplementary material for: Reconstructing the historical expansion of industrial swine production from Landsat imagery
Source: Sci Rep. 2022 Feb 2;12:1736. doi: 10.1038/s41598-022-05789-5 (PMC8810989; doi:10.1038/s41598-022-05789-5)
Supplement: Supplementary file 2 — Supplementary Information 2. [file 41598_2022_5789_MOESM2_ESM.csv]

X	Y	year
-77.74930497	35.40587851	1986
-77.65778167	35.39196545	1986
-80.13233439	35.13110279	1986
-77.72612316	35.53024736	1986
-77.65250588	35.46998458	1986
-78.2158617	35.71189817	1986
-78.53590316	35.51883238	1986
-78.55056705	35.49732003	1986
-78.5163718	35.46573123	1986
-78.38182449	35.34975532	1986
-78.51506029	35.67079966	1986
-77.66663066	35.13741931	1986
-77.22168388	35.83665341	1986
-79.47546579	35.45080246	1986
-79.64695238	35.4689351	1986
-77.94838795	36.02035721	1986
-78.12839236	36.00538307	1986
-77.24680005	36.32178485	1986
-76.61896406	35.58397821	1986
-76.55424596	36.24667164	1986
-79.06221582	36.31793768	1986
-77.34990478	35.39784344	1986
-77.32505929	35.40784994	1986
-79.72265481	35.11720364	1986
-79.82207399	36.42261038	1986
-78.17170144	35.192859	1986
-78.55223771	35.14161101	1986
-78.52269211	35.1257357	1986
-78.35934225	35.21849005	1986
-78.36859524	35.1167606	1986
-78.56856203	35.03306563	1986
-78.21571604	35.0531577	1986
-78.36848865	34.95044955	1986
-78.30631125	35.1846546	1986
-78.32784842	34.89261428	1986
-78.56495662	35.20104649	1986
-78.29831387	34.8660298	1986
-78.29763922	34.86637372	1986
-78.573579	35.19217693	1986
-78.17699692	34.72837671	1986
-76.61948394	35.48335424	1986
-78.37060981	35.13968555	1986
-79.38993443	34.78514616	1986
-80.45052257	35.11071786	1986
-78.92827662	34.4463806	1986
-78.07896307	35.29236738	1986
-77.91666712	35.27675001	1986
-77.91102286	35.23518575	1986
-78.11792804	35.45069778	1986
-78.78604459	34.18320635	1986
-77.28275076	35.24136244	1986
-77.34316224	35.18524381	1986
-77.17967674	35.06429465	1986
-80.06884684	35.59750193	1986
-78.02480472	35.07961378	1986
-77.90624533	34.88088186	1986
-77.71732263	34.73214192	1986
-78.19187045	34.86544454	1986
-77.95002498	34.85596541	1986
-77.95348788	35.11710317	1986
-77.96362602	34.84532942	1986
-77.96325336	34.84498297	1986
-77.96688085	34.84100569	1986
-77.96697008	34.84031858	1986
-77.94866813	34.86242679	1986
-77.93925185	34.85984775	1986
-77.93999388	34.8567181	1986
-77.92342958	34.8150158	1986
-77.88646781	34.84354175	1986
-77.88646958	34.84303287	1986
-77.90863597	34.87661804	1986
-77.93258349	34.86885566	1986
-77.85948728	34.85358706	1986
-77.73593885	34.82254287	1986
-77.73403015	34.78335049	1986
-78.14511573	34.78345085	1986
-78.16942324	34.78343174	1986
-78.17445934	34.77944711	1986
-78.16931791	34.78018972	1986
-78.06832838	34.82405056	1986
-77.98761506	34.7808709	1986
-77.95280818	34.8043064	1986
-77.95223044	34.80465164	1986
-77.94125597	34.78460347	1986
-77.79570106	34.76611661	1986
-77.77055479	34.77963437	1986
-77.73985488	34.77939018	1986
-77.78183075	34.73941515	1986
-78.69262816	34.56387155	1986
-78.17196425	34.77504208	1986
-78.69166251	34.56067829	1986
-78.07691399	34.74581482	1986
-77.96117838	34.7273334	1986
-77.74802199	34.75993379	1986
-77.76906414	35.07966791	1986
-77.84006798	34.93939702	1986
-77.7242	34.9292	1986
-77.75457481	35.08290106	1986
-77.88182959	35.11110685	1986
-77.86911012	35.10829223	1986
-77.86998261	35.10702066	1986
-77.8248233	35.10661441	1986
-77.82314711	35.10717606	1986
-77.82148426	35.09715767	1986
-78.13532725	36.07381159	1986
-78.13469588	36.07298836	1986
-80.13806211	35.13308138	1986
-76.58743696	36.52178592	1986
-76.55796416	36.44572006	1986
-76.75859937	36.44777454	1986
-78.68400199	36.44614066	1986
-78.68333411	36.44561149	1986
-77.65381725	35.44307343	1986
-77.65715914	35.39226778	1986
-77.56256255	35.43813577	1986
-77.55038447	35.42548067	1986
-77.70368616	35.6432823	1986
-77.64202707	35.52831033	1986
-77.64174793	35.52873271	1986
-77.63773826	35.52513895	1986
-77.62103917	35.52235012	1986
-77.69000154	35.50810093	1986
-77.66674692	35.51499253	1986
-77.68970783	35.48693268	1986
-77.65335917	35.47014922	1986
-77.63382409	35.4710326	1986
-78.82873797	34.53887474	1986
-77.58520013	35.48966631	1986
-78.82858126	34.53830612	1986
-79.72196742	36.06707842	1986
-79.72196582	36.06658077	1986
-79.56287246	35.91693494	1986
-77.78751118	36.26912351	1986
-77.76157237	36.30503043	1986
-78.66723918	35.2829848	1986
-78.67001727	35.28184042	1986
-78.60799965	35.25624691	1986
-78.61000427	35.25596805	1986
-78.86799607	35.43634332	1986
-76.27642903	35.41412808	1986
-78.3137037	35.70803448	1986
-78.21667497	35.71150961	1986
-78.55062342	35.50388318	1986
-78.55035804	35.5032401	1986
-78.55027666	35.4979302	1986
-78.58574546	35.47273167	1986
-78.58573602	35.4723082	1986
-78.58594656	35.47108174	1986
-78.56423298	35.44700865	1986
-78.45787918	35.52608871	1986
-78.48308708	35.45728068	1986
-78.57647615	35.404226	1986
-78.55054504	35.4156547	1986
-78.51501459	35.67048118	1986
-78.38108704	35.34926924	1986
-78.64262714	34.85076172	1986
-77.33872144	35.1264819	1986
-77.33893238	35.12524393	1986
-77.25244525	35.07025037	1986
-77.59809042	35.01528558	1986
-77.59820259	35.01312281	1986
-77.44026778	35.0500664	1986
-77.68763344	35.04416748	1986
-77.68774094	35.04350229	1986
-77.67529774	35.05401871	1986
-77.67457965	35.05401371	1986
-77.75760922	35.24404888	1986
-77.69764496	35.33161925	1986
-77.45060413	35.31778232	1986
-77.82745884	35.20076068	1986
-77.82417054	35.1771934	1986
-77.65663089	35.22708076	1986
-77.72743588	35.18765677	1986
-77.69832303	35.18315698	1986
-77.66604201	35.17914236	1986
-77.70627014	35.16803589	1986
-77.64678327	35.15624932	1986
-77.64705067	35.15674496	1986
-77.66733714	35.1384734	1986
-77.66744548	35.13827282	1986
-77.68998632	35.09169156	1986
-77.68814058	35.09190025	1986
-77.68821799	35.09235063	1986
-77.70639747	35.08861556	1986
-77.70639084	35.08904309	1986
-78.41782694	34.54806244	1986
-79.59292589	35.47449906	1986
-79.47645426	35.45125736	1986
-79.47606218	35.45081144	1986
-79.45344944	35.4013006	1986
-79.45281721	35.40178055	1986
-79.64734305	35.46924496	1986
-79.64695193	35.46949279	1986
-79.64669578	35.46891402	1986
-79.64817031	35.46797004	1986
-79.64883819	35.46680288	1986
-77.98960081	36.04471105	1986
-78.0871214	36.0004485	1986
-78.0289362	35.88614264	1986
-77.64209406	36.52644356	1986
-77.66241952	36.49940005	1986
-77.5706269	36.47533801	1986
-77.56986584	36.47590335	1986
-78.43818912	34.45145106	1986
-77.42509761	36.37583099	1986
-77.38759018	36.38664224	1986
-77.38698663	36.38547663	1986
-77.33494942	36.35449294	1986
-77.62227349	34.89871578	1986
-77.56916128	34.88286944	1986
-77.56781815	34.88211259	1986
-77.5909379	34.86074473	1986
-78.54280126	34.82773465	1986
-77.58906524	34.86087345	1986
-78.5402295	34.82797261	1986
-77.62615494	34.78714008	1986
-77.5487917	34.80779566	1986
-77.19974673	34.80946873	1986
-77.19945892	34.8097929	1986
-77.19985955	34.81027223	1986
-79.06252201	36.22932245	1986
-76.35496682	36.42366546	1986
-76.35430153	36.42378594	1986
-76.2095194	36.25055908	1986
-76.19593574	36.19105681	1986
-77.95223761	34.64338984	1986
-77.92871362	34.66349601	1986
-77.90678909	34.60048453	1986
-77.8683446	34.61044177	1986
-77.8296211	34.61616709	1986
-77.8334612	34.61036367	1986
-78.01772494	34.56418485	1986
-78.03103612	34.54248898	1986
-78.05815676	34.49288819	1986
-78.04675295	34.48406057	1986
-78.48599467	34.80550968	1986
-76.5582865	36.32219091	1986
-76.48035256	36.10833034	1986
-76.55351137	36.24527673	1986
-76.41847611	36.24393904	1986
-76.47973115	36.10741871	1986
-78.91360809	36.42448883	1986
-79.01966433	36.2676464	1986
-79.13779759	36.31753676	1986
-79.06348453	36.31729256	1986
-79.00550209	36.32543601	1986
-77.56952543	35.72400981	1986
-77.25013689	35.52060261	1986
-77.23599492	35.50682725	1986
-77.26148903	35.42042022	1986
-77.35120969	35.39693019	1986
-77.34955198	35.39957422	1986
-77.34412254	35.40425291	1986
-77.32563779	35.40737848	1986
-77.31549933	35.40068025	1986
-79.62687891	35.81155523	1986
-79.71395715	35.01155399	1986
-78.82605401	34.7467142	1986
-79.79252834	35.0773134	1986
-78.82253288	34.7464849	1986
-78.82193806	34.74601671	1986
-79.14610919	34.7505746	1986
-79.82155291	36.42304604	1986
-79.61476574	36.27354111	1986
-78.27368953	35.15239829	1986
-78.27283977	35.15221949	1986
-78.27289535	35.15171393	1986
-78.27020807	35.15448545	1986
-78.26946838	35.15360914	1986
-78.41545508	35.21717652	1986
-78.17184988	35.19468471	1986
-78.52352222	35.12564191	1986
-78.36257443	35.21368675	1986
-78.49136208	35.12107594	1986
-78.32736347	35.23226289	1986
-78.36764776	35.11722612	1986
-78.30315255	35.10963584	1986
-78.32682293	35.23311397	1986
-78.62442323	35.10868778	1986
-78.62089882	35.10867972	1986
-78.53424383	35.24114351	1986
-78.4547803	35.1126923	1986
-78.61605081	35.06814615	1986
-78.60177481	35.07334146	1986
-78.55387297	35.06992601	1986
-78.49083183	35.05743796	1986
-78.44170129	35.10872055	1986
-78.42564236	35.1133082	1986
-78.42505742	35.11376323	1986
-78.420789	35.10480844	1986
-78.36272775	35.08833705	1986
-78.28089673	35.23114102	1986
-78.27382585	35.11659385	1986
-78.27278005	35.11609477	1986
-78.24304172	35.08383724	1986
-78.64891964	35.04563525	1986
-78.5724289	35.01328489	1986
-78.57193303	35.01308956	1986
-78.40668199	35.09414883	1986
-78.40722014	35.09330354	1986
-78.49668063	34.78084015	1986
-78.40806011	35.0709309	1986
-78.39927645	35.06580043	1986
-78.39864278	35.06610479	1986
-78.39755988	35.06624414	1986
-78.53803261	35.21375655	1986
-78.49734081	34.77606368	1986
-78.30344022	35.0422505	1986
-78.25999242	35.04741351	1986
-78.24087894	35.04311318	1986
-78.48160603	34.76087186	1986
-78.39454345	35.04284951	1986
-78.38834541	35.04250827	1986
-78.38459479	35.03122589	1986
-78.38291609	35.03110637	1986
-78.39233448	35.00402755	1986
-78.40937082	34.99561152	1986
-78.24720312	35.02288052	1986
-78.43300098	34.76143189	1986
-78.42560974	34.75273549	1986
-78.5745143	34.96919166	1986
-78.54334828	34.94813334	1986
-78.44013908	34.98642217	1986
-78.38889147	34.96465201	1986
-78.36064209	35.18271893	1986
-78.23145392	34.93847695	1986
-78.16998827	34.95991576	1986
-78.49830978	34.91160076	1986
-78.44298503	34.9354306	1986
-78.41645438	34.96128297	1986
-78.41622441	34.96093283	1986
-78.4157526	34.96057659	1986
-78.36885941	34.95107779	1986
-78.35884377	34.93457294	1986
-78.30865809	34.93094623	1986
-78.30918389	34.93070521	1986
-78.66174693	34.67484453	1986
-78.22739907	34.88382724	1986
-78.29436466	35.19481497	1986
-78.65971301	34.67358278	1986
-78.14693182	34.92878509	1986
-78.16050614	34.90451841	1986
-78.17325961	34.9014381	1986
-78.29355333	35.19503432	1986
-78.19352081	34.86142786	1986
-78.18642476	34.86282825	1986
-78.47047474	34.90690538	1986
-78.34314902	34.89358974	1986
-78.34313006	34.89292715	1986
-78.34546669	34.91812135	1986
-78.56423291	35.20101298	1986
-78.34257312	34.88068733	1986
-78.32484439	34.85980842	1986
-76.8810415	35.56718011	1986
-78.57513196	35.19285234	1986
-78.18402724	34.83487389	1986
-78.57397657	35.19180603	1986
-78.57735065	35.18603012	1986
-78.36527828	34.80056374	1986
-78.29994472	34.80618371	1986
-78.30132909	34.79873279	1986
-78.30149722	34.79786821	1986
-78.30667673	34.85499408	1986
-78.22729013	34.82698264	1986
-78.20845636	34.82542242	1986
-78.20687938	34.82602587	1986
-78.02560503	34.10898503	1986
-78.20748875	34.82629983	1986
-78.53278137	35.24208864	1986
-78.35909634	34.75519413	1986
-78.35865236	34.75186852	1986
-78.30603422	34.74089944	1986
-78.1828904	34.80876853	1986
-78.1923179	34.79418658	1986
-78.23265655	34.74729571	1986
-78.26948281	34.75385626	1986
-78.27030452	34.75272309	1986
-78.24138426	34.70757224	1986
-78.23968632	34.7046129	1986
-78.23891249	34.70421307	1986
-78.53337795	35.18833569	1986
-78.32464716	34.70290442	1986
-78.30422749	34.66500026	1986
-78.29333114	34.66957743	1986
-78.58003888	35.09132825	1986
-78.49554209	35.15219805	1986
-78.17289344	34.69751875	1986
-81.36041893	35.82002116	1986
-78.48051844	35.25875397	1986
-81.35912843	35.81873654	1986
-78.25107751	34.66993119	1986
-78.38921247	35.15472251	1986
-79.50156755	35.62547334	1986
-78.37246063	35.14008488	1986
-79.50175943	35.62485819	1986
-78.37055368	35.13905092	1986
-78.34837487	35.16622053	1986
-79.54741267	34.91348291	1986
-79.39033923	34.78560561	1986
-79.38957981	34.78469616	1986
-79.38839492	34.78448425	1986
-79.56175516	34.76954009	1986
-76.58520096	36.25943753	1986
-76.32103381	35.82664067	1986
-80.45185677	35.11084975	1986
-80.44977765	35.1106646	1986
-80.49173108	34.83476304	1986
-76.58339098	36.2602347	1986
-78.15772655	36.31915995	1986
-76.46064069	35.83643171	1986
-76.53327623	35.88986031	1986
-76.46124712	35.83673512	1986
-76.46062291	35.83718291	1986
-76.61905646	35.48329356	1986
-76.67585008	36.2147425	1986
-78.25190748	35.28192964	1986
-78.10730115	35.29982113	1986
-78.09175048	35.28795039	1986
-78.0802877	35.29163663	1986
-78.08014834	35.2923448	1986
-78.07942155	35.29235863	1986
-77.91865425	35.27673353	1986
-78.14240024	35.2466415	1986
-78.14060151	35.24653922	1986
-78.1295109	35.24878533	1986
-77.9349527	35.51615916	1986
-78.08889215	35.24225577	1986
-78.04801974	35.2400812	1986
-77.98762368	35.2091682	1986
-77.91055947	35.23785761	1986
-77.94672466	35.17834402	1986
-77.84931643	35.21557449	1986
-77.84968987	35.21400634	1986
-76.61909727	35.48284038	1986
-77.82746018	35.20077483	1986
-78.126654	35.45332346	1986
-78.2019873	35.31614856	1986
-78.73640278	34.44686023	1986
-78.19235766	35.32746712	1986
-78.11875957	35.32654777	1986
-78.7362754	34.44642193	1986
-77.99885077	35.30061554	1986
-77.99815229	35.30116027	1986
-77.99771307	35.3013444	1986
-77.99728608	35.30148662	1986
-77.90119067	35.32731456	1986
-78.73715816	34.44633066	1986
-78.11476286	35.70755183	1986
-78.1154371	35.70722138	1986
-78.61504235	34.35666827	1986
-78.92753402	34.26102646	1986
-78.79624528	34.19027345	1986
-78.78614046	34.18400211	1986
-78.93606966	34.40828465	1986
-77.38482547	35.28701986	1986
-77.38441126	35.2870087	1986
-77.3846284	35.28602883	1986
-77.16196193	35.25443571	1986
-77.00383453	35.21349644	1986
-77.17751385	35.0631761	1986
-77.17770197	35.06538331	1986
-77.17932536	35.06509181	1986
-78.55325943	34.86503435	1986
-78.82575681	34.91500519	1986
-78.82573958	34.91400391	1986
-78.79546897	34.90007623	1986
-80.04621927	34.84918108	1986
-77.79176814	35.1321611	1986
-77.79046278	35.13159603	1986
-77.78735025	35.1296418	1986
-76.63928092	35.64101069	1986
-78.104697	35.0723891	1986
-76.63927353	35.64021946	1986
-78.06813114	35.12087411	1986
-78.05487629	35.04510695	1986
-78.00267585	35.18125218	1986
-77.95754126	35.09242968	1986
-77.94843156	35.08618137	1986
-77.94087068	35.07596344	1986
-77.84025004	35.15910657	1986
-77.95735851	35.04235952	1986
-77.95796176	35.04219332	1986
-77.95728413	35.04295062	1986
-77.84043236	35.15869481	1986
-77.96461445	35.03586627	1986
-77.84901101	35.07705446	1986
-77.84482154	35.06527986	1986
-77.84554161	35.06480783	1986
-77.89373378	35.02401564	1986
-77.25043934	36.18259005	1986
-78.03897507	35.14732424	1986
-77.87556745	35.04948081	1986
-77.87498119	35.04943684	1986
-77.81081999	35.06607213	1986
-78.03936081	35.14762129	1986
-77.81170498	35.0214703	1986
-77.81122682	35.02157718	1986
-77.80876102	35.02107364	1986
-77.77382596	35.00632084	1986
-77.99822396	35.14733532	1986
-78.08281183	35.04823676	1986
-78.12591317	35.01247763	1986
-78.04825626	34.97359601	1986
-77.96238093	35.01769932	1986
-77.95200623	35.0176068	1986
-77.95160306	35.01759769	1986
-77.93186241	34.98510884	1986
-77.9259044	34.96669293	1986
-77.92588462	34.96601229	1986
-77.92643259	34.96542977	1986
-77.92449099	34.9550854	1986
-77.91307625	34.99799841	1986
-77.89958143	35.0059826	1986
-77.88632024	35.0063759	1986
-77.88408657	35.00524252	1986
-78.54900771	34.65041509	1986
-77.91771874	34.96124867	1986
-77.79146289	35.00183602	1986
-77.80847083	34.93483956	1986
-77.78603814	34.94807011	1986
-77.70622795	34.9843276	1986
-77.73637838	34.94146659	1986
-77.97629434	35.11392718	1986
-77.7461688	34.92924271	1986
-77.7196299	34.92705427	1986
-78.12965478	34.96160705	1986
-78.79223844	34.64664882	1986
-78.14693932	34.92886907	1986
-78.148595	34.92816715	1986
-77.97458445	35.1172666	1986
-78.07964013	34.94875962	1986
-77.95576967	34.94492476	1986
-77.95566497	34.94413707	1986
-78.01166444	34.90041102	1986
-77.90790344	34.90242829	1986
-77.91540687	34.88003893	1986
-77.8832694	34.89751779	1986
-77.81296263	34.91196248	1986
-78.78575162	34.61582954	1986
-77.81909495	34.88285932	1986
-77.80794241	34.87075603	1986
-77.77588065	34.88763922	1986
-77.7755615	34.88653729	1986
-77.74086725	34.91163843	1986
-77.75227682	34.89551691	1986
-77.76170193	34.88434383	1986
-77.70350346	34.85185464	1986
-77.68502977	34.90672587	1986
-78.11818168	34.86433462	1986
-78.1182177	34.86332061	1986
-77.96236013	34.83131736	1987
-77.72344382	34.81782461	1987
-77.54750917	35.42627501	1987
-77.54566315	35.42625429	1987
-77.7715656	35.49729844	1987
-77.63394902	35.53712889	1987
-77.6341846	35.52431684	1987
-77.66496794	35.58835871	1987
-77.68751988	35.5147342	1987
-77.58605391	35.4894459	1987
-78.66425489	35.28131947	1987
-78.46275499	35.47583504	1987
-78.38443836	35.3519555	1987
-78.30457025	35.32774693	1987
-77.339791	35.12423232	1987
-77.25171803	35.07301186	1987
-77.28179531	34.98186364	1987
-77.674807	35.10371103	1987
-77.68219853	35.09250504	1987
-79.92033786	35.21892408	1987
-78.22923062	35.76550758	1987
-77.49082066	34.84627729	1987
-77.58970231	35.62960976	1987
-77.49625648	35.48584881	1987
-80.33224229	35.64158507	1987
-78.29115149	35.14414702	1987
-78.57424036	34.97004626	1987
-78.17644443	34.96241539	1987
-78.16745181	34.87060786	1987
-78.31474641	34.67175474	1987
-78.31246692	34.66550915	1987
-81.36107859	35.81998458	1987
-78.67644091	35.72961366	1987
-76.59149481	35.81513943	1987
-78.10681996	35.30007629	1987
-77.82976237	35.46604688	1987
-78.92753338	34.26213573	1987
-77.05689395	35.21631262	1987
-78.56591001	34.87232314	1987
-78.56546338	34.87225899	1987
-78.03487177	35.04019397	1987
-77.85088286	35.04594103	1987
-77.91309983	34.96827813	1987
-77.79130855	34.99647619	1987
-77.70516398	34.95652052	1987
-78.79200104	34.64690183	1987
-78.09931118	34.78214174	1988
-78.07915161	34.77529165	1988
-77.98819567	34.77966427	1988
-80.14207246	35.13086304	1988
-77.76102558	34.73193063	1988
-77.88090653	35.11156925	1988
-77.7482866	35.40593249	1988
-77.54752139	35.42513584	1988
-77.62064177	35.55225404	1988
-76.27661896	35.41552415	1988
-78.35062086	35.29540133	1988
-78.34887521	35.2938527	1988
-77.25407826	35.07211734	1988
-77.28035257	35.04726951	1988
-77.65268415	35.07789648	1988
-77.71984617	35.37349011	1988
-78.4898676	34.53158259	1988
-77.64324808	35.15551386	1988
-78.40049055	34.52617553	1988
-79.63671474	35.32364707	1988
-77.59061806	34.85976611	1988
-77.66210605	34.75108106	1988
-76.55154026	36.25255449	1988
-78.61692926	34.80435514	1988
-77.21282395	35.51764436	1988
-77.34876892	35.39919942	1988
-79.78801101	35.0890154	1988
-79.79208654	35.07820029	1988
-78.95532505	34.74629742	1988
-79.83336025	36.38285826	1988
-78.45436313	35.11531741	1988
-78.28206144	35.23177884	1988
-78.54217717	35.01858259	1988
-78.44518271	35.05146609	1988
-78.31131365	35.06546341	1988
-78.31150505	35.05796536	1988
-78.16264354	35.03730517	1988
-78.36837318	35.01530077	1988
-78.3677968	35.01410497	1988
-78.22242474	35.00553385	1988
-78.22277883	34.99993839	1988
-78.45846058	34.97600121	1988
-78.24031563	34.95393485	1988
-78.35900984	35.18055376	1988
-78.52671308	34.91876279	1988
-78.28150477	34.89153154	1988
-78.20060664	34.90968806	1988
-78.32431205	34.84151548	1988
-78.27411371	34.86970989	1988
-78.57554219	35.18474355	1988
-78.307397	34.67358416	1988
-78.57775792	35.09103758	1988
-80.49260898	34.83325929	1988
-78.15670633	36.49217696	1988
-78.27718686	35.26839509	1988
-77.91879781	35.27753142	1988
-78.14476552	35.20673377	1988
-76.61854109	35.48276147	1988
-78.07551178	35.72679473	1988
-78.0700369	35.7249056	1988
-77.30185317	35.37031353	1988
-78.54989757	34.85160659	1988
-77.76958635	35.10406188	1988
-77.78505087	35.09909251	1988
-78.04429711	35.10464733	1988
-78.03311791	35.04096665	1988
-77.84854273	35.17071761	1988
-77.87353454	35.06273347	1988
-77.87259184	35.06570439	1988
-77.89335015	35.03434191	1988
-77.77343083	35.00126754	1988
-77.92213378	35.01597946	1988
-77.86761796	34.97309152	1988
-77.99683888	35.10868434	1988
-77.98461492	35.11098622	1988
-77.68633103	34.92613954	1988
-77.75729716	34.90323939	1988
-78.14860763	34.87523096	1988
-78.08986135	34.82692259	1989
-78.08280894	34.77716306	1989
-77.77104169	34.77630667	1989
-77.76327799	34.75096441	1989
-77.75363804	34.73348472	1989
-78.12105517	34.73894808	1989
-78.1253281	34.73801456	1989
-77.72177506	35.43624382	1989
-77.5631178	35.43879951	1989
-77.6716457	35.50330877	1989
-77.59208321	35.52748823	1989
-78.37472395	35.27299742	1989
-77.50769806	35.16101745	1989
-77.67583401	34.98191001	1989
-77.64969221	35.00389528	1989
-77.58731957	35.00619416	1989
-77.4471253	35.0668211	1989
-77.28059146	35.04818336	1989
-77.6866996	35.0439995	1989
-77.72155434	35.03243125	1989
-77.7975562	35.35090248	1989
-77.806215	35.19460972	1989
-77.69645389	35.18339757	1989
-77.68276032	35.16123048	1989
-77.70387724	35.13055376	1989
-78.41935418	34.54707378	1989
-79.6359851	35.3236563	1989
-79.63635975	35.32259358	1989
-77.968591	35.87679309	1989
-78.38157988	34.52001166	1989
-78.23631784	35.76721315	1989
-77.6730698	34.97294659	1989
-77.48479055	34.82141525	1989
-77.48504997	34.82526464	1989
-77.53216131	34.72070578	1989
-76.62023097	35.58555953	1989
-78.08442366	34.71788124	1989
-78.84460028	36.33713475	1989
-78.46676624	34.80584693	1989
-77.54883684	35.53977107	1989
-77.28459023	35.74491407	1989
-78.33559102	35.17018453	1989
-78.20685339	35.19603655	1989
-78.18968912	35.18999575	1989
-78.48364238	35.14011785	1989
-78.37926549	35.12365926	1989
-78.3028027	35.10919636	1989
-78.30262652	35.10884558	1989
-78.25257277	35.10284657	1989
-78.51884314	35.02671838	1989
-78.44526425	35.0523265	1989
-78.24195286	35.05291454	1989
-78.41840228	35.20006592	1989
-78.45012242	34.94750729	1989
-78.47205714	34.86175542	1989
-78.57643279	35.18457631	1989
-78.57476885	35.1827818	1989
-78.2590781	34.7450644	1989
-78.26170103	34.75182943	1989
-78.3140772	34.68236611	1989
-78.53238865	35.18871574	1989
-80.49211674	34.8341238	1989
-78.67520852	35.73011523	1989
-78.07611839	35.24602711	1989
-77.9851711	35.24120264	1989
-78.13370086	35.32516679	1989
-77.34360547	35.18376554	1989
-78.13834787	35.05909633	1989
-77.96222011	35.03618467	1989
-77.89717219	35.03237066	1989
-77.76830653	35.04025065	1989
-77.84333278	34.96656649	1989
-78.79320807	34.64850201	1989
-77.82788752	34.95397512	1989
-78.79259579	34.64785312	1989
-78.78227838	34.81374079	1989
-77.96543625	34.94845705	1989
-77.95126169	34.90670509	1989
-77.94687257	34.89386342	1989
-77.92030193	34.94428066	1989
-77.93133559	34.89980386	1989
-77.90600213	34.88176657	1989
-77.80152198	34.87340594	1989
-77.70084447	34.91241286	1989
-77.67668792	34.88587455	1989
-78.14630937	34.88278123	1989
-77.93123266	35.12780085	1989
-79.29907465	35.87009852	1990
-77.92021	34.84328191	1990
-77.73025904	34.84389153	1990
-78.12395226	34.82950737	1990
-77.96165169	34.77943448	1990
-77.71806807	34.72832971	1990
-78.13469474	36.01322481	1990
-78.14058921	36.00983949	1990
-78.14167801	36.00908237	1990
-78.14244621	36.00835275	1990
-77.76525677	35.43208115	1990
-77.66432944	35.38453307	1990
-77.66134335	35.37497024	1990
-77.66134455	35.37564642	1990
-77.54562241	35.42506664	1990
-77.74747763	35.53998112	1990
-77.74646182	35.5160978	1990
-77.78886349	35.50202911	1990
-77.77390053	35.47992134	1990
-77.70805494	35.56818595	1990
-77.70592635	35.61141443	1990
-77.63408717	35.5356524	1990
-77.62098355	35.52196823	1990
-77.69215706	35.51715521	1990
-77.68754567	35.51405213	1990
-77.6531486	35.47096823	1990
-77.58032977	35.52467079	1990
-77.54584147	35.48999414	1990
-77.57107189	35.47386353	1990
-79.65480849	36.02335465	1990
-77.38132353	36.10084088	1990
-77.3943865	36.10265088	1990
-78.75108422	34.50999925	1990
-78.368768	35.59591686	1990
-78.33750089	35.54382854	1990
-78.33716264	35.54422748	1990
-78.55005598	35.49915252	1990
-78.26410843	35.78977853	1990
-78.46913467	35.37217593	1990
-78.32098409	35.36949154	1990
-77.56490529	34.99263007	1990
-77.71513772	35.05648315	1990
-77.68824382	35.04487532	1990
-77.69101331	35.03466336	1990
-77.60680221	35.06828912	1990
-77.45055131	35.31738311	1990
-77.79746654	35.34966822	1990
-77.70530939	35.16905299	1990
-77.61316802	35.18218509	1990
-79.59420271	35.47432623	1990
-78.23504285	35.76785539	1990
-78.22947464	35.7646028	1990
-77.47380536	36.49018315	1990
-77.61740009	36.54323845	1990
-77.38543042	36.40810408	1990
-77.32905173	36.40669354	1990
-77.32844746	36.40629674	1990
-77.45769639	36.39699668	1990
-77.46097653	36.36480177	1990
-77.33394611	36.35517351	1990
-76.62020915	35.58634845	1990
-77.3256074	36.29973969	1990
-77.3250467	36.30004279	1990
-77.55180569	34.94943134	1990
-77.94128169	34.71067828	1990
-78.00436795	34.67255573	1990
-78.16386603	34.59664727	1990
-77.7192307	34.71767163	1990
-77.71756424	34.71774617	1990
-77.70422775	34.69429765	1990
-78.1645077	34.49547235	1990
-78.01514003	34.51559734	1990
-77.54694949	35.60019887	1990
-77.54928283	35.53934752	1990
-77.54923998	35.54001399	1990
-77.65170136	35.61401226	1990
-77.64982463	35.61384957	1990
-77.21900701	35.55665851	1990
-77.21898837	35.55592784	1990
-77.2441908	35.53630857	1990
-77.31625572	35.4251455	1990
-77.2624036	35.42121136	1990
-77.63153693	35.68524133	1990
-77.34699064	35.40116938	1990
-77.31771263	35.36675847	1990
-79.78744795	35.09002693	1990
-78.80312678	34.68857449	1990
-78.79839689	34.69005233	1990
-78.71863918	34.73935745	1990
-78.63944249	35.12738686	1990
-78.52320253	35.12551454	1990
-78.49320933	35.12197832	1990
-78.41320336	35.12857581	1990
-78.26875956	35.12920108	1990
-78.32441628	35.23341505	1990
-78.20129591	35.12533178	1990
-78.27160683	35.08418741	1990
-78.44628476	35.00875743	1990
-78.54025049	35.21440986	1990
-78.44681397	35.0569432	1990
-78.25249247	35.05685849	1990
-78.17725084	35.04912527	1990
-78.41329258	35.05319053	1990
-78.44773901	34.98418039	1990
-78.44234455	34.98721053	1990
-78.40217566	34.72489169	1990
-78.44021746	34.9320415	1990
-78.32143406	35.20479918	1990
-78.64245821	34.68405959	1990
-78.23817477	34.87488614	1990
-78.25747736	35.2127931	1990
-78.53391641	35.2409709	1990
-78.57632154	35.19363541	1990
-78.27093151	34.87079984	1990
-78.02633658	34.11868772	1990
-78.4194413	34.80294692	1990
-78.23068283	34.74748278	1990
-78.18990216	34.67113939	1990
-78.44371029	35.16014492	1990
-78.3007744	34.64927984	1990
-78.41831991	35.17152713	1990
-78.46201459	35.25202166	1990
-79.37935476	34.80517626	1990
-80.20810091	36.47254982	1990
-76.58440783	36.2597425	1990
-78.2389973	36.53803877	1990
-76.61692505	36.22815936	1990
-78.13873711	35.26377254	1990
-78.07853787	35.29243584	1990
-77.92384606	35.51642377	1990
-78.14492339	35.20775216	1990
-78.09858679	35.23015268	1990
-78.00737251	35.23461927	1990
-77.89453727	35.21913968	1990
-78.2248204	35.3136682	1990
-78.20422058	35.31959966	1990
-78.19194468	35.3285132	1990
-77.80922074	35.70598109	1990
-77.73775521	35.77898656	1990
-78.11382086	35.70726225	1990
-78.08575495	35.71970289	1990
-78.614952	34.35882468	1990
-78.75271211	34.12660545	1990
-78.71667751	34.97276353	1990
-78.04680478	35.14243162	1990
-77.78670424	35.1069673	1990
-77.90369045	35.032496	1990
-77.78814753	35.05565002	1990
-77.92483356	34.95589221	1990
-77.79175467	34.99812488	1990
-77.72495578	34.92929769	1990
-77.70227781	34.92795186	1990
-77.97604606	35.11299811	1990
-78.09106388	34.96748429	1990
-77.97851594	35.115923	1990
-78.09166388	34.91324605	1990
-78.71696319	34.62300971	1990
-77.94496559	34.89191173	1990
-77.81735174	34.92766053	1990
-77.80368178	34.89187183	1990
-77.74980382	34.88274419	1990
-77.99742745	34.87804562	1991
-77.96738363	34.84359146	1991
-78.7229404	34.59232365	1991
-77.8576868	34.86030536	1991
-77.81268514	34.86053856	1991
-77.79433655	34.82915149	1991
-77.75195403	34.80097819	1991
-77.855782	35.152741	1991
-78.17402097	34.80456768	1991
-78.03721938	35.19076955	1991
-78.07980357	34.77835552	1991
-78.59863116	34.58393244	1991
-77.8424317	34.78318467	1991
-77.73120063	34.75034006	1991
-77.74871543	34.72289217	1991
-77.79693389	34.73629122	1991
-78.1695086	34.75284331	1991
-78.09978762	34.73935925	1991
-78.07782167	34.74381277	1991
-78.74600643	34.55433112	1991
-77.87745919	35.11845482	1991
-77.82815154	35.11326772	1991
-78.13455727	36.01262955	1991
-77.79139882	35.39084183	1991
-77.7837048	35.45793286	1991
-77.76288408	35.46303901	1991
-77.74937501	35.42623026	1991
-77.74565849	35.4295423	1991
-77.7216905	35.43694015	1991
-77.7630834	35.3847996	1991
-77.73039879	35.38035991	1991
-77.580396	35.4531653	1991
-77.524141	35.44038912	1991
-77.50234629	35.43511033	1991
-77.56964119	35.39318631	1991
-77.57405189	35.38517764	1991
-77.5888417	35.3780078	1991
-77.72542211	35.53501822	1991
-77.77273602	35.59295657	1991
-77.59962227	35.51569054	1991
-77.69016783	35.51677932	1991
-77.69009165	35.50734606	1991
-77.63913355	35.49726366	1991
-77.63456725	35.47103867	1991
-77.59215241	35.52793049	1991
-77.38168786	36.10092225	1991
-77.57480967	36.17642434	1991
-77.5742167	36.17651926	1991
-77.49885436	36.22528602	1991
-77.49885914	36.226437	1991
-78.78114112	34.48127695	1991
-79.15358843	35.24922879	1991
-78.26442713	35.78808056	1991
-78.31526515	35.29124785	1991
-78.31483982	35.29237736	1991
-78.34913004	35.55482775	1991
-78.34872068	35.55517862	1991
-78.49153872	35.33726931	1991
-78.34117734	35.35217932	1991
-78.28747174	35.34735924	1991
-78.37541962	35.27290305	1991
-77.62995903	35.03835396	1991
-77.63080574	35.03888195	1991
-77.6089114	35.0433669	1991
-78.51807056	34.50985868	1991
-77.2812591	35.04880185	1991
-77.72264749	35.06613906	1991
-77.78544375	35.2076722	1991
-77.82397118	35.17867034	1991
-77.79750022	35.34848785	1991
-77.66701057	35.13820225	1991
-77.66675589	35.13825028	1991
-77.66456131	35.1145671	1991
-77.67793575	35.10718546	1991
-77.70773393	35.09022722	1991
-79.64737881	35.46973708	1991
-79.62611031	35.31727513	1991
-78.23170608	35.76723254	1991
-78.23239547	35.76654132	1991
-77.7575844	36.1375032	1991
-77.757167	36.13752844	1991
-77.73506587	36.08690402	1991
-77.73527552	36.08518591	1991
-77.61733994	36.54422338	1991
-77.39653622	36.4920551	1991
-77.39661002	36.49115574	1991
-77.27330712	36.39819445	1991
-77.27465152	36.3880902	1991
-77.60503036	36.54447229	1991
-77.6050133	36.54344579	1991
-77.3481977	36.32949559	1991
-77.62279494	36.53736809	1991
-77.61322209	36.53583173	1991
-77.61315213	36.53481592	1991
-77.63724345	34.91886089	1991
-77.61932512	34.91435927	1991
-77.62543306	34.82660175	1991
-77.63023707	34.82741402	1991
-77.57822618	34.95259278	1991
-77.54585776	34.91288555	1991
-77.66320408	34.81956515	1991
-78.13657206	34.64495588	1991
-77.72492742	34.70728118	1991
-77.96484313	34.49168208	1991
-77.95513404	34.45194849	1991
-77.93742011	34.5823116	1991
-79.06195511	36.3186615	1991
-77.49703758	35.48572829	1991
-78.7380513	34.75676184	1991
-77.21308103	35.53164917	1991
-77.64991555	35.61324377	1991
-77.28091116	35.47463935	1991
-79.59620951	35.775087	1991
-79.59624375	35.77475228	1991
-79.37785179	34.60073411	1991
-78.79759153	34.68221463	1991
-78.79860304	34.68704444	1991
-79.08462035	34.37935031	1991
-78.28198941	35.1665081	1991
-78.21361411	35.15795192	1991
-78.21310522	35.15744873	1991
-78.19161365	35.2006687	1991
-78.47690394	35.13310744	1991
-78.66931648	34.76136306	1991
-78.66633991	34.75433499	1991
-78.37668162	35.11738839	1991
-78.33472424	35.11032618	1991
-78.26300777	35.14448304	1991
-78.24495237	35.13397254	1991
-78.20851425	35.12422499	1991
-78.55991191	35.11937304	1991
-78.32025065	35.23360455	1991
-78.57423927	35.06086784	1991
-78.57249008	35.05909888	1991
-78.5486025	35.06056064	1991
-78.52303815	35.04373119	1991
-78.2745239	35.11411505	1991
-78.4364603	35.00527108	1991
-78.43957606	35.06007527	1991
-78.52538027	35.21612162	1991
-78.26068524	35.06395302	1991
-78.26031829	35.048006	1991
-78.18856082	35.03556997	1991
-78.25891778	35.02910662	1991
-78.26013552	35.02085507	1991
-78.24023592	34.99664039	1991
-78.53360315	34.97852305	1991
-78.46122195	34.9756129	1991
-78.40440452	34.96832078	1991
-78.2606447	34.97171114	1991
-78.25339955	34.9692215	1991
-78.25471911	34.94017666	1991
-78.25178867	34.94758152	1991
-78.21407968	34.95442436	1991
-78.21212969	34.94244725	1991
-78.52042951	34.90630867	1991
-78.39583433	34.94415743	1991
-78.3126141	34.93770876	1991
-78.28764924	34.89341298	1991
-78.2385373	34.87425196	1991
-78.42649046	34.89975906	1991
-78.4196839	34.92358153	1991
-78.35968555	34.90457888	1991
-78.3128482	34.90528576	1991
-78.41459196	34.84658341	1991
-78.40993211	34.84370446	1991
-78.37969215	34.84472942	1991
-78.37220583	34.83939524	1991
-78.25889103	34.85746408	1991
-78.4553261	34.84818137	1991
-78.45305436	34.84145913	1991
-78.43614106	34.82444063	1991
-78.19767763	34.82968525	1991
-78.21945991	34.82663423	1991
-78.21743037	34.82217133	1991
-78.2146529	34.81754226	1991
-78.21039283	34.81401413	1991
-78.57279953	35.18229006	1991
-78.32597525	34.70569619	1991
-78.31924564	34.67826241	1991
-78.5025079	35.16689953	1991
-78.17326635	34.70302666	1991
-78.14388554	34.70681479	1991
-78.25312092	34.66792538	1991
-78.18828631	34.66790869	1991
-78.30757405	34.65052701	1991
-78.26956342	34.64372329	1991
-78.39199187	35.15064784	1991
-79.46297856	34.66232778	1991
-79.44492335	34.65646905	1991
-80.4928653	34.83185555	1991
-77.99310995	36.35818941	1991
-78.28906491	35.28216691	1991
-78.23682916	35.26435633	1991
-78.11812352	35.27900614	1991
-77.95087139	35.27557367	1991
-78.18268923	35.24012184	1991
-78.14854495	35.23778576	1991
-78.09828724	35.23116228	1991
-77.98542721	35.24232014	1991
-77.92856817	35.57371521	1991
-78.09883194	35.47285675	1991
-78.11953718	35.4510137	1991
-78.08123565	35.44794387	1991
-78.06688955	35.45799459	1991
-78.03262716	35.42180072	1991
-77.84816951	35.42882569	1991
-77.8273982	35.38333606	1991
-78.20044426	35.31655982	1991
-78.09978715	35.31925919	1991
-77.95654894	35.33757829	1991
-77.84328444	35.33077489	1991
-77.84308618	35.30114804	1991
-77.84704126	35.25289351	1991
-78.11521269	35.70863954	1991
-77.88201485	35.62035747	1991
-77.73849587	35.77823738	1991
-77.33049376	35.22928895	1991
-77.81827066	35.08390948	1991
-77.78085351	35.10961414	1991
-77.98763126	35.08932554	1991
-77.99730201	35.03820708	1991
-77.96987482	35.08183778	1991
-77.962286	35.06926248	1991
-77.9572411	35.07291586	1991
-77.94229701	35.06580714	1991
-77.98007391	35.05585883	1991
-78.13725357	35.17089849	1991
-77.98002954	35.05428522	1991
-77.84083866	35.15298847	1991
-77.82395526	35.06692352	1991
-77.82135882	35.15446555	1991
-77.88504539	35.03454062	1991
-77.79740794	35.06850152	1991
-77.7753	35.0656	1991
-77.76358732	35.04360663	1991
-77.76516762	35.00159678	1991
-78.11519655	35.03147258	1991
-78.03809119	35.0256405	1991
-78.02560842	34.97088236	1991
-77.94349233	35.00841536	1991
-77.95471836	34.98388296	1991
-77.87829	34.98855918	1991
-77.91026385	34.98704126	1991
-77.86387152	34.976119	1991
-77.78178886	34.9784855	1991
-77.80084316	34.95935646	1991
-77.81762824	34.93920738	1991
-77.74114358	34.97995325	1991
-78.09487723	34.91421384	1991
-78.06708989	34.97281338	1991
-78.06623537	34.96984359	1991
-77.96541045	34.94692189	1991
-77.96042125	34.92349195	1991
-77.95608909	34.92280102	1991
-77.9843613	34.92320618	1991
-77.95984812	34.9046159	1991
-77.81260527	34.8949517	1991
-77.80422155	34.87432348	1991
-77.71338773	34.89503424	1991
-77.74498197	34.87870377	1991
-77.72488917	34.86928474	1991
-77.70647375	34.86486908	1991
-77.7516007	34.87042762	1991
-78.13211279	34.84659677	1991
-78.07622461	34.87763157	1992
-78.02407746	34.87646835	1992
-77.94029587	34.86048015	1992
-77.88791805	34.8343639	1992
-77.92193365	34.87200577	1992
-77.93649099	34.87195141	1992
-77.91640477	34.85780304	1992
-77.8181261	34.85948271	1992
-77.82256654	34.84992936	1992
-77.79592747	34.80659041	1992
-77.78765017	34.82520725	1992
-77.73255219	34.78132555	1992
-77.76246322	34.84019111	1992
-77.72992028	34.84286363	1992
-77.70826903	34.84460842	1992
-77.70869499	34.83661422	1992
-78.66628502	34.58932518	1992
-78.1714671	34.80196722	1992
-78.09943485	34.79006202	1992
-77.83387676	35.13955297	1992
-77.98380727	34.78242047	1992
-77.95073341	34.79944584	1992
-77.96247785	34.78257885	1992
-77.84292225	34.77349352	1992
-77.83888192	34.77107191	1992
-77.81628044	34.75164766	1992
-77.78463834	34.77141156	1992
-77.78566807	34.76986992	1992
-77.77188965	34.77764805	1992
-77.73629967	34.77496381	1992
-77.7326008	34.74998214	1992
-77.75360759	34.73399927	1992
-77.78659962	34.74113329	1992
-77.68469002	34.75436961	1992
-78.18305301	34.76646647	1992
-78.18394807	34.76637894	1992
-78.13692084	34.74394399	1992
-77.94824694	34.73940805	1992
-77.96286153	34.8386369	1992
-77.7505889	34.75974127	1992
-77.77164247	35.07914647	1992
-76.70181702	36.36606641	1992
-78.71193151	34.53568133	1992
-77.7149458	35.43806959	1992
-77.63041433	35.38526293	1992
-78.61645399	34.52000947	1992
-77.79310687	35.47351129	1992
-78.58692647	34.54246274	1992
-77.66236717	35.54746503	1992
-77.68903173	35.51456846	1992
-77.69012327	35.50662866	1992
-78.58912811	34.56574214	1992
-77.58526021	35.53701034	1992
-77.93648187	36.19094845	1992
-77.50425961	36.07212862	1992
-77.93384261	36.18959118	1992
-79.17278953	35.25650887	1992
-77.10420608	36.37138437	1992
-77.17430961	36.24436066	1992
-77.10417396	36.36999364	1992
-77.10537245	36.36945016	1992
-77.10177034	36.36733607	1992
-77.10001517	36.36729055	1992
-77.07449493	36.36116837	1992
-77.1506176	36.30508159	1992
-77.17421038	36.24563259	1992
-79.29457749	34.84831015	1992
-79.27219366	34.9474628	1992
-78.71475811	34.48076691	1992
-78.60388466	34.48222059	1992
-78.58525131	35.47049824	1992
-78.47044578	35.37215206	1992
-78.37529875	35.39171647	1992
-78.43804504	35.3018062	1992
-78.43776358	35.29894002	1992
-77.57567871	35.0805867	1992
-77.49985167	35.19676008	1992
-77.56509273	35.07312255	1992
-78.56522809	34.50141614	1992
-77.41608227	35.0700518	1992
-77.42117251	35.07069427	1992
-77.56573795	35.0611796	1992
-77.68345752	34.98833301	1992
-77.5275738	35.06375777	1992
-77.53712423	35.04688051	1992
-77.53615803	34.98919541	1992
-77.51164083	34.99065241	1992
-77.51992559	34.98864774	1992
-77.37271033	34.92595612	1992
-78.52759478	34.49705332	1992
-77.82697744	35.27694378	1992
-77.58077024	35.11918425	1992
-77.79612531	35.24583859	1992
-78.52432054	34.54698772	1992
-77.76295834	35.13513717	1992
-77.66839303	35.17089502	1992
-77.6842002	35.1620615	1992
-77.72346594	35.15847559	1992
-77.66422754	35.13585129	1992
-77.6521176	35.1226221	1992
-77.68728187	35.09226709	1992
-77.13817082	35.8788655	1992
-79.54101338	35.34846737	1992
-79.6272771	35.31715748	1992
-79.59512194	35.47446256	1992
-78.09931379	36.01346962	1992
-77.42736153	36.3429336	1992
-77.42742841	36.34187676	1992
-77.36084438	36.32120865	1992
-77.36011148	36.32124572	1992
-77.62176979	36.53679985	1992
-77.64345705	36.5270809	1992
-77.54915367	34.956087	1992
-77.56555428	34.93488322	1992
-77.53979951	34.9358673	1992
-77.49610128	34.83919505	1992
-77.47935277	34.82472088	1992
-77.21513209	34.84223499	1992
-77.66222466	34.8187834	1992
-77.66837855	34.81317576	1992
-77.66598445	34.68759435	1992
-77.61811546	34.66502283	1992
-77.61075735	34.63763723	1992
-76.96707399	35.17010365	1992
-77.9935266	34.70611851	1992
-77.94110365	34.71128111	1992
-78.01659089	34.66645104	1992
-77.9251126	34.66491173	1992
-77.66596068	34.68760845	1992
-78.14726646	34.52777025	1992
-78.14617072	34.52396215	1992
-78.16401	34.49628614	1992
-78.14057495	34.49268728	1992
-78.0073191	34.58394772	1992
-78.03832537	34.55138833	1992
-77.96227265	34.45541276	1992
-77.93769619	34.58304846	1992
-77.85136791	34.47274957	1992
-77.49333971	35.48640707	1992
-77.21503598	35.571921	1992
-77.21336993	35.51797907	1992
-77.26512056	35.51261942	1992
-77.32495083	35.47087347	1992
-77.22000075	35.4057005	1992
-77.24115374	35.44567431	1992
-77.35739417	35.4211463	1992
-77.58965351	35.62999543	1992
-79.69274925	35.56319213	1992
-79.62299649	35.69926567	1992
-79.36256064	34.65282644	1992
-79.12670777	34.86372719	1992
-79.14451468	34.83360119	1992
-79.36530738	34.61478715	1992
-78.82002947	34.70830007	1992
-79.27049119	34.82977528	1992
-79.22483922	34.814976	1992
-79.61446781	36.27269126	1992
-78.40041328	35.23370494	1992
-78.32374717	35.16407187	1992
-78.3181392	35.15327132	1992
-78.26866519	35.15187795	1992
-78.23927298	35.17299815	1992
-78.19015088	35.19075632	1992
-78.17861483	35.18516337	1992
-78.449344	35.13738485	1992
-78.45005993	35.13235204	1992
-78.38355963	35.12156657	1992
-78.29607277	35.12634861	1992
-78.29096905	35.14328894	1992
-78.2685348	35.12833018	1992
-78.25409496	35.12589107	1992
-78.18983263	35.10904665	1992
-78.49320382	35.09848257	1992
-78.49692859	35.08796563	1992
-78.46661644	35.09782638	1992
-78.80782564	34.81494923	1992
-78.33324771	35.08751608	1992
-78.26787459	35.10058387	1992
-78.27049144	35.08965828	1992
-78.24909982	35.08779515	1992
-78.54844407	35.20973071	1992
-78.20603914	35.08582418	1992
-78.45533052	35.0237273	1992
-78.45445016	35.0237968	1992
-78.53924573	35.21450159	1992
-78.30903152	35.05700039	1992
-78.80500828	34.81889289	1992
-78.26045725	35.06317597	1992
-78.4292266	35.04089309	1992
-78.22554913	35.03254366	1992
-78.26378682	34.99808341	1992
-78.22081368	35.00745743	1992
-78.17242807	34.9851906	1992
-78.44160901	34.7500065	1992
-78.45843908	34.97551243	1992
-78.43310125	34.98440847	1992
-78.23225363	34.94554736	1992
-78.16660828	34.94505795	1992
-78.15587337	34.94565135	1992
-78.5473131	34.92949413	1992
-78.80387416	34.8181551	1992
-78.39315623	34.94756531	1992
-78.26994285	34.92503506	1992
-78.64498823	34.68919345	1992
-78.28351417	34.91016859	1992
-78.28582578	34.89582611	1992
-78.22294757	34.89890914	1992
-78.14917835	34.93088497	1992
-78.562791	34.68589078	1992
-78.3625507	34.89534588	1992
-78.50029502	34.68133127	1992
-78.31555557	34.90903229	1992
-78.47090132	34.87822576	1992
-78.4523316	34.87023803	1992
-78.51154299	34.13946411	1992
-78.3952009	34.84226886	1992
-78.32474942	34.86761465	1992
-78.30290384	34.87674841	1992
-78.28454315	34.86235637	1992
-78.27517945	34.87510529	1992
-78.27024595	34.87718452	1992
-78.26927243	34.86301255	1992
-78.46554875	34.84841713	1992
-78.40483258	34.82028844	1992
-78.34619963	34.80975067	1992
-78.28768759	34.78293217	1992
-78.27465491	34.79357635	1992
-78.27242794	34.82692815	1992
-78.17931552	34.82046313	1992
-78.50629738	34.13558169	1992
-78.33113125	34.75754293	1992
-78.24592259	34.75113135	1992
-78.21365109	34.06550533	1992
-78.27182409	34.67250693	1992
-78.26315087	34.6744012	1992
-78.27461473	34.86961648	1992
-78.43752195	35.16577254	1992
-78.4337017	35.16902205	1992
-78.40040099	35.15618518	1992
-78.37022789	35.15224333	1992
-78.35514709	35.16707724	1992
-79.41058351	34.79861833	1992
-79.38909327	34.77052665	1992
-79.46546389	34.69212563	1992
-79.42319667	34.90328256	1992
-79.43180405	34.89487484	1992
-80.30576761	35.34854148	1992
-76.2828661	35.95595285	1992
-78.2059662	36.53630466	1992
-78.08241408	36.47988216	1992
-78.1864354	35.26961791	1992
-78.17033592	35.27025412	1992
-78.13746216	35.27394939	1992
-78.10495979	35.30043191	1992
-78.09157277	35.28640234	1992
-78.08107318	35.29163539	1992
-77.95435176	35.27571222	1992
-78.2214095	35.23144366	1992
-78.21625712	35.23200273	1992
-78.13876156	35.24353426	1992
-78.140348	35.21828216	1992
-78.13552498	35.21880543	1992
-78.15434755	35.18512673	1992
-78.11965793	35.23780405	1992
-78.08787306	35.24140307	1992
-78.07887498	35.24698905	1992
-78.00049239	35.25687723	1992
-77.98550394	35.20223043	1992
-77.92307934	35.25115895	1992
-77.9443899	35.24219825	1992
-78.76992391	34.43735567	1992
-77.96062128	35.18729722	1992
-77.94736049	35.17924015	1992
-77.94340568	35.4743059	1992
-77.87292093	35.46478316	1992
-77.92611901	35.57326417	1992
-78.12377265	35.42121593	1992
-77.87295406	35.38787473	1992
-77.87261087	35.3844955	1992
-78.25115708	35.32111305	1992
-78.27349894	35.30380593	1992
-78.09118123	35.31173234	1992
-77.80839046	35.70572836	1992
-78.64188679	34.43597326	1992
-78.29324511	34.38071694	1992
-78.68166546	34.05781027	1992
-77.23265239	35.3132868	1992
-77.00446662	35.26471402	1992
-77.1283398	35.44203955	1992
-77.3502867	35.3176062	1992
-78.15434203	35.18513927	1992
-77.86283207	35.08763223	1992
-77.77848465	35.10567561	1992
-77.75584458	35.11410815	1992
-78.07103137	35.10764843	1992
-78.04093642	35.10586802	1992
-78.05080764	35.08574847	1992
-78.04946436	35.08827452	1992
-78.01184443	35.06927423	1992
-77.17879329	36.23720718	1992
-78.0577076	35.04496908	1992
-78.05107104	35.06128994	1992
-78.04819236	35.06137232	1992
-78.03996373	35.05662976	1992
-77.9252872	35.08549795	1992
-77.98089914	35.05712882	1992
-77.1791653	36.23878099	1992
-77.91396353	35.02749709	1992
-77.91450061	35.02995772	1992
-77.1742228	36.2445082	1992
-77.17414287	36.24572011	1992
-77.82672716	35.02692786	1992
-77.87717932	35.02397749	1992
-77.87526275	35.02327994	1992
-77.88812795	35.02576524	1992
-77.89793872	35.03256767	1992
-77.80236878	35.06594356	1992
-77.05375213	36.14060698	1992
-77.79937103	35.04614136	1992
-77.05379453	36.13997789	1992
-77.79989483	35.02614289	1992
-77.7773621	35.01404474	1992
-77.77783392	35.01801958	1992
-77.995098	35.14985612	1992
-78.14052202	35.03392357	1992
-78.09607136	35.03769892	1992
-78.07270896	35.02392346	1992
-78.01733018	35.03283845	1992
-78.13358586	35.14958826	1992
-78.01356821	35.03071119	1992
-78.49866426	34.68690631	1992
-78.03694794	34.97132639	1992
-77.95577253	35.02164326	1992
-77.95188631	35.01711453	1992
-77.96977661	35.01010157	1992
-77.92362221	34.96447418	1992
-77.89894151	35.00185979	1992
-77.91679685	34.96224148	1992
-77.76816227	34.9935884	1992
-77.77399474	34.98173324	1992
-77.78295448	34.97639757	1992
-77.77748922	34.97487474	1992
-77.83220676	34.96430894	1992
-77.83731106	34.95295893	1992
-77.71981193	34.98354473	1992
-77.70773595	34.98541539	1992
-78.15407915	34.96865292	1992
-78.13760161	34.95211419	1992
-78.10208226	34.95189687	1992
-78.14915296	34.9308392	1992
-77.97312196	35.11732817	1992
-78.0144247	34.94651572	1992
-78.03100428	34.9354517	1992
-77.98981285	34.91651279	1992
-77.95141673	34.90759599	1992
-77.96302787	34.90714619	1992
-77.92000122	34.94384159	1992
-77.9299001	34.90487499	1992
-78.13087313	35.14707653	1992
-77.8045672	34.89257115	1992
-77.88251771	35.15091836	1992
-77.73828971	34.90343053	1992
-77.76096037	34.89386434	1992
-77.75055271	34.89566196	1992
-77.75093729	34.88344199	1992
-77.95297665	35.12661662	1992
-78.82355195	34.57138113	1993
-78.09942404	34.87108406	1993
-78.09414324	34.87146218	1993
-78.80352957	34.56339057	1993
-77.91964329	35.11666604	1993
-77.94833617	34.84805806	1993
-77.88470872	34.87380384	1993
-77.9022666	35.10486788	1993
-77.75699783	34.80048476	1993
-77.7484846	34.80158324	1993
-78.67474224	34.58529868	1993
-78.67424868	34.58909904	1993
-77.68798238	34.81006483	1993
-77.6789893	34.8127204	1993
-78.16064475	34.82215813	1993
-78.15245267	34.81095958	1993
-78.09346547	34.82703597	1993
-77.94146993	34.79116926	1993
-78.56165133	34.59231334	1993
-77.88003408	35.12596653	1993
-77.77517666	34.7544441	1993
-77.74063924	34.75448756	1993
-78.6926195	34.56827987	1993
-77.86511609	35.13033948	1993
-77.74109681	34.76339264	1993
-77.73016178	34.76196901	1993
-77.69827344	34.74121356	1993
-78.18385188	34.76526662	1993
-78.10341611	34.74263053	1993
-78.07014314	34.73233765	1993
-78.65949108	34.5676589	1993
-77.94841865	34.73776196	1993
-78.74543501	34.54952248	1993
-77.84653399	35.10524678	1993
-77.82220256	35.10681088	1993
-76.55925324	36.44540026	1993
-76.70091699	36.36584821	1993
-76.66967771	36.49184621	1993
-77.81679829	35.45509049	1993
-78.7196192	34.53322185	1993
-77.53005029	35.44051823	1993
-77.52460577	35.44201053	1993
-77.73064051	35.54575894	1993
-77.640618	35.52858971	1993
-78.57838242	34.56024333	1993
-79.56226082	35.91784395	1993
-77.42743846	36.17331291	1993
-77.49596498	36.08110309	1993
-78.88569905	35.54133359	1993
-78.97036134	35.32835956	1993
-76.82525122	36.25380259	1993
-76.7283687	36.26261282	1993
-77.15159323	36.30426176	1993
-79.31901556	35.00338769	1993
-79.1794289	34.95977076	1993
-79.32202747	34.94177357	1993
-78.30322264	35.2991442	1993
-78.36699948	35.59578298	1993
-80.06266606	35.05006373	1993
-78.17761618	35.42341831	1993
-78.17722894	35.38822493	1993
-78.38560099	35.36377964	1993
-78.42652878	35.32672288	1993
-78.34214471	35.35305755	1993
-78.43532786	35.29406339	1993
-77.47626876	35.20436418	1993
-80.06347273	35.03905988	1993
-77.62675352	35.04657871	1993
-78.51099708	34.50871024	1993
-77.55360006	35.01178142	1993
-77.37137408	34.9170165	1993
-77.31974226	34.94225969	1993
-78.52878561	34.50445408	1993
-77.25918689	35.04920648	1993
-77.52896534	35.11552144	1993
-77.82359522	35.27689169	1993
-77.64588426	35.07750609	1993
-77.72146819	35.03052281	1993
-77.7715427	35.31976262	1993
-77.46906978	35.31389741	1993
-77.8187653	35.19744422	1993
-77.82316138	35.18836013	1993
-77.81962708	35.18002614	1993
-78.4981218	34.56190796	1993
-77.75034992	35.10998049	1993
-78.49221589	34.5552936	1993
-77.61120158	35.18374511	1993
-77.7111242	35.11831976	1993
-78.46333921	34.5405347	1993
-77.22135254	35.8368505	1993
-76.65069273	35.70184722	1993
-79.64601738	35.32549603	1993
-79.64446185	35.3244545	1993
-79.64010557	35.32121021	1993
-79.64007157	35.32046907	1993
-79.63910135	35.3204691	1993
-77.49595168	36.48731256	1993
-78.54217379	34.49839789	1993
-77.1366051	36.47826647	1993
-77.62095679	34.89954286	1993
-77.61081867	34.89716578	1993
-77.64996549	34.97919545	1993
-77.56077015	34.92687146	1993
-77.51780209	34.91235968	1993
-77.6374495	34.97093332	1993
-77.27464926	34.83785997	1993
-77.65682589	34.95013841	1993
-77.63096087	34.80338666	1993
-77.66188054	34.74988567	1993
-77.6103307	34.65073038	1993
-77.57205258	34.79765559	1993
-77.57307163	34.79302139	1993
-77.56761554	34.79300924	1993
-77.53423856	34.73883931	1993
-77.56174515	34.67957816	1993
-77.38618865	34.81669132	1993
-77.20010313	34.80892517	1993
-77.59260891	34.52743231	1993
-79.06191871	36.22858018	1993
-76.73732001	35.09674191	1993
-76.73649992	35.09622359	1993
-76.35363756	36.42362058	1993
-77.96019856	34.67128972	1993
-77.96966719	34.60405029	1993
-77.98283604	34.60336124	1993
-77.93923779	34.61428413	1993
-78.00830708	34.58061906	1993
-78.13239302	34.64890849	1993
-76.24168827	36.11436661	1993
-79.01860639	36.26628889	1993
-79.02011425	36.26620494	1993
-77.55132114	35.68902153	1993
-77.34553181	35.75654391	1993
-77.21835052	35.55893594	1993
-77.18195258	35.53559905	1993
-78.85404585	34.75046971	1993
-77.29881346	35.43886051	1993
-77.24552275	35.46330177	1993
-76.69065867	35.58890863	1993
-79.89151443	35.83054437	1993
-79.69410334	35.56322118	1993
-79.57527888	35.63330216	1993
-79.05311798	34.92688111	1993
-79.33507368	34.70480927	1993
-78.91960421	34.83855252	1993
-78.85593203	34.66295469	1993
-79.32432008	34.60588021	1993
-79.32064897	34.55740812	1993
-79.31597778	34.53797169	1993
-79.42475228	34.64253058	1993
-79.16717739	34.44307647	1993
-78.99539625	34.48261608	1993
-79.29771703	34.81949279	1993
-79.14076464	34.37831859	1993
-79.1399939	34.37867342	1993
-79.08647668	34.38086678	1993
-76.69059995	35.588474	1993
-79.08464351	34.36193893	1993
-79.08451546	34.36073613	1993
-79.83438855	36.38324785	1993
-80.37256423	35.66910675	1993
-78.2512246	35.15358237	1993
-78.49398311	35.12322282	1993
-78.45915474	35.12837678	1993
-78.35818388	35.12238696	1993
-78.33470553	35.10949959	1993
-78.67382525	34.73260629	1993
-78.30374341	35.10893423	1993
-78.26391776	35.14446346	1993
-78.18923399	35.13777456	1993
-78.47010248	35.11914573	1993
-78.45812444	35.1187714	1993
-78.60866111	35.09090331	1993
-78.6066059	35.09092421	1993
-78.60636351	35.08837804	1993
-78.48963786	35.05751109	1993
-78.46397142	35.07461812	1993
-78.45121333	35.10749552	1993
-78.44653954	35.10439901	1993
-78.42701145	35.11290693	1993
-78.58111971	34.75723463	1993
-78.30016399	35.0917069	1993
-78.28466432	35.11495479	1993
-78.25387589	35.1034062	1993
-78.2569817	35.09479779	1993
-78.26634647	35.07349752	1993
-78.26401355	35.07368593	1993
-78.26340631	35.07893454	1993
-78.26108804	35.0790144	1993
-78.20172194	35.08582366	1993
-78.20092586	35.08661882	1993
-78.45850971	35.06441631	1993
-78.42653525	35.06258808	1993
-78.39153851	35.08120691	1993
-78.37931902	35.07751797	1993
-78.43969663	35.04525947	1993
-78.41832567	35.1989495	1993
-78.40178452	35.00581067	1993
-78.22382237	35.0357667	1993
-78.22123496	35.03328454	1993
-78.16073289	34.98217636	1993
-76.76799418	35.59509188	1993
-78.24130831	34.95497976	1993
-78.52327927	34.89255062	1993
-78.52326065	34.89299499	1993
-78.4697741	34.95008001	1993
-78.42288817	34.93323632	1993
-76.76785615	35.59420695	1993
-78.28185711	34.88988769	1993
-78.2063487	34.89521452	1993
-78.45645391	34.89398725	1993
-78.46375933	34.87891012	1993
-78.35619751	34.84560928	1993
-78.14567046	34.10035814	1993
-78.31097698	34.8687293	1993
-78.30832422	34.87664876	1993
-78.48569104	34.8494345	1993
-78.46832461	34.84513487	1993
-78.47140143	34.83946648	1993
-78.46153562	34.8479614	1993
-78.4222677	34.82900521	1993
-78.40340875	34.8206226	1993
-78.26880843	34.82945186	1993
-78.42824614	34.81125237	1993
-78.41957715	34.80364478	1993
-78.32623865	34.75395016	1993
-78.5249396	34.11108991	1993
-78.57535806	35.18293596	1993
-78.19723416	34.77392737	1993
-78.21324025	34.75950157	1993
-78.21461208	34.75665407	1993
-76.65215067	35.66601748	1993
-78.24640631	34.75004023	1993
-78.2528222	34.7495927	1993
-78.25265195	34.74366181	1993
-78.2621743	34.75069056	1993
-78.23634807	34.70660468	1993
-78.49697797	33.96693241	1993
-78.27995045	34.68954197	1993
-78.2862804	34.68405957	1993
-78.28574491	34.67829834	1993
-78.27585773	34.60536584	1993
-80.44318782	35.35490505	1993
-78.57709131	35.08995474	1993
-78.22018745	34.63380717	1993
-78.2784961	34.60219055	1993
-78.46167277	35.11270932	1993
-78.38505374	35.16995834	1993
-78.37560602	35.15243339	1993
-78.35103102	35.16414124	1993
-78.34090702	35.17062215	1993
-76.57082079	36.32573737	1993
-79.48694999	34.69770874	1993
-76.57080303	36.32504052	1993
-76.2823837	35.95670449	1993
-76.32656385	35.83529852	1993
-76.2355274	35.84315319	1993
-76.23613831	35.84216988	1993
-77.99254196	36.35928637	1993
-76.59276788	35.81557985	1993
-78.29542317	35.27059596	1993
-76.63302416	36.12267817	1993
-78.02521951	35.27761082	1993
-78.16010496	35.2266426	1993
-77.94778918	35.19558291	1993
-77.90809456	35.21483713	1993
-77.90461324	35.19995335	1993
-77.85621433	35.16959086	1993
-78.6742412	34.58912429	1993
-78.88112617	34.38490669	1993
-78.12639217	35.44352208	1993
-78.1693963	35.33304164	1993
-78.14088933	35.32990921	1993
-78.13403922	35.32597729	1993
-78.06997849	35.30802017	1993
-78.69786731	34.41478482	1993
-78.73417501	34.36532248	1993
-78.98294209	34.32975904	1993
-78.98633778	34.27278969	1993
-78.8923629	34.45890556	1993
-78.43948146	34.33294696	1993
-77.13247088	35.49233343	1993
-77.13253601	35.49100091	1993
-78.67435284	34.03009347	1993
-77.12886336	35.44354096	1993
-77.14342078	35.35763661	1993
-77.1425602	35.36073603	1993
-76.65179017	35.66582894	1993
-77.00349373	35.21363121	1993
-77.21145922	35.18001327	1993
-78.62534905	34.96206905	1993
-78.61687639	34.9569433	1993
-78.62437011	34.91058605	1993
-78.54473179	34.8967777	1993
-78.54754078	34.88194006	1993
-78.80424333	34.86010186	1993
-78.64806573	35.11594855	1993
-78.04669547	35.14340315	1993
-77.80235112	35.10387423	1993
-76.65316519	35.66496299	1993
-77.77857631	35.10502245	1993
-77.79195593	35.09963987	1993
-77.79986815	35.0870154	1993
-78.07061823	35.10596604	1993
-76.63839559	35.6404141	1993
-78.02818483	35.09570105	1993
-77.98452377	35.08848715	1993
-78.04803536	35.09099556	1993
-78.01938866	35.06609105	1993
-76.63743295	35.64042818	1993
-78.01676585	35.06843017	1993
-77.98796498	35.04926688	1993
-77.85627635	35.16964077	1993
-77.97244267	35.08019638	1993
-77.95940398	35.06494975	1993
-77.92520388	35.05688351	1993
-77.97965736	35.03393518	1993
-77.93714224	35.02872422	1993
-77.89658309	35.06314207	1993
-77.84042153	35.07280344	1993
-77.87266775	35.02272019	1993
-77.79998385	35.05239922	1993
-77.79855953	35.05222442	1993
-77.77538376	35.03669071	1993
-78.07763322	35.04507057	1993
-78.14068635	35.02723821	1993
-78.03759149	35.02419988	1993
-78.01697206	35.02070761	1993
-78.02399137	35.00784118	1993
-78.03647726	34.96913816	1993
-77.94998285	35.00822864	1993
-77.95003412	35.00761105	1993
-77.90422603	34.98835976	1993
-78.35253531	34.62057153	1993
-77.8430364	34.99216479	1993
-77.83382446	35.00029043	1993
-77.85687113	35.00415889	1993
-77.85357379	35.00162542	1993
-77.82497098	34.96649859	1993
-77.82415297	34.96600645	1993
-77.83761232	34.9520966	1993
-77.82974257	34.94735958	1993
-77.80626237	34.98669942	1993
-80.16786592	34.8496289	1993
-77.73051458	34.96640046	1993
-78.14287741	34.96874293	1993
-78.13923591	34.96472869	1993
-78.10718872	34.97524616	1993
-78.72488374	34.61441925	1993
-78.07821777	34.91058478	1993
-78.03726072	34.94828894	1993
-77.90804319	34.9033544	1993
-78.68410938	34.62793829	1993
-77.87639522	34.87788242	1993
-77.80521998	34.88201489	1993
-77.73847345	34.90437535	1993
-77.74801751	34.89596544	1993
-77.69054705	34.90818447	1993
-77.74309123	34.87920874	1993
-77.73317636	34.87526823	1993
-77.69953607	34.85469064	1993
-77.75198163	34.86902722	1993
-78.13818267	34.90464981	1993
-78.15891125	34.84843705	1993
-78.10911692	34.87764906	1993
-78.09610137	34.88038648	1994
-78.02497411	34.87877579	1994
-77.93526908	34.84724085	1994
-77.93004152	34.84585995	1994
-77.91851378	34.83842082	1994
-77.90787423	34.83602083	1994
-77.89326239	34.85110427	1994
-77.86538916	34.8566941	1994
-77.9069859	34.8564218	1994
-78.68983843	34.59930766	1994
-77.85698288	34.86137094	1994
-77.89003658	35.10152957	1994
-77.75779086	34.80052108	1994
-78.68155161	34.59047318	1994
-77.89169202	35.10125748	1994
-77.71449204	34.81468053	1994
-77.74381531	34.85024052	1994
-77.70397059	34.80906543	1994
-77.69906276	34.77898812	1994
-78.63922295	34.58075409	1994
-78.09729927	34.80675115	1994
-78.0484822	34.78902499	1994
-78.04697588	34.78807981	1994
-78.54834138	34.57800914	1994
-77.79050433	34.7515706	1994
-77.74173205	34.74382237	1994
-78.54376469	34.57852024	1994
-77.74047841	34.74514719	1994
-77.87386666	35.1283006	1994
-77.73302015	34.73051483	1994
-77.73243401	34.72971502	1994
-77.75016757	34.72315531	1994
-77.77318434	34.72966076	1994
-78.6940957	34.56632445	1994
-77.86552453	35.12952762	1994
-77.69907047	34.76151712	1994
-77.68553418	34.76162413	1994
-77.79864684	35.129265	1994
-77.79934761	35.128111	1994
-77.80702261	35.12011688	1994
-77.77258013	35.07864079	1994
-77.98081785	35.07296864	1994
-77.86988445	35.10910267	1994
-77.82525095	35.10701963	1994
-77.82513932	35.09522636	1994
-77.81532402	35.09885678	1994
-78.1008726	36.0761077	1994
-78.7143607	34.55172801	1994
-77.775431	35.46957201	1994
-77.74466743	35.43656007	1994
-78.63225819	34.52371532	1994
-77.79345609	35.47269831	1994
-78.57845441	34.5402875	1994
-77.71386034	35.51349513	1994
-77.74859039	35.47307978	1994
-78.58565798	34.55681198	1994
-77.68297099	35.62849837	1994
-77.65863415	35.48393963	1994
-77.59215533	35.52862245	1994
-77.56213949	35.52352208	1994
-77.53393501	35.50116424	1994
-77.57941184	35.47607372	1994
-78.83648336	34.5190118	1994
-77.48312374	36.17092726	1994
-78.85363102	34.48990736	1994
-77.41075386	36.23686347	1994
-78.94004044	35.29548619	1994
-79.12958795	35.21024037	1994
-78.94184466	35.32280718	1994
-76.89927439	36.28741639	1994
-76.89834758	36.28726109	1994
-76.89752411	36.28788232	1994
-79.33146772	35.03137897	1994
-79.30243332	34.87124065	1994
-79.38000071	35.01989975	1994
-79.38993965	34.99754126	1994
-79.2017719	34.99017613	1994
-78.72027987	34.47390419	1994
-78.28939046	35.32150897	1994
-78.26744886	35.69225854	1994
-78.39041299	35.58440884	1994
[truncated: 1,406 more rows]
